# Supplementary material for: Behavioral roles of biogenic amines in bumble bee males
Source: Sci Rep. 2022 Dec 5;12:20946. doi: 10.1038/s41598-022-25656-7 (PMC9722695; doi:10.1038/s41598-022-25656-7)
Supplement: Supplementary file 1 — Supplementary Information 1. [file 41598_2022_25656_MOESM1_ESM.xlsx]

## Sheet: Fig. 1_S1
Brain levels (pmol/brain) of dopamine-related substances in bumble bee males at diiferent ages during pupal to adult stage (Fig. S1)
	Tyrosine (nmol/brain)										DOPA (pmol/brain)										Dopamine (pmol/brain)										Brain protein (mg)
Age	P0-1	P2-3	P4-5	P6-7	P8-9	A0	A2	A4	A6	A8	P0-1	P2-3	P4-5	P6-7	P8-9	A0	A2	A4	A6	A8	P0-1	P2-3	P4-5	P6-7	P8-9	A0	A2	A4	A6	A8	P0-1	P2-3	P4-5	P6-7	P8-9	A0	A2	A4	A6	A8
	1.79426	3.03219	7.09818	3.6576	10.9755	3.0948	0.621102	1.04795	1.19499	1.40761	1.68296	7.2161	21.1128	25.3828	46.845	8.25035	0.591876	0.652161	1.11651	0.961234	0.764126	2.46562	7.66428	37.8274	39.0854	31.1391	18.6443	23.6084	22.0199	22.8408	0.0713931	0.0837928	0.141499	0.0885618	0.165344	0.141224	0.124496	0.155861	0.11195	0.0856041
	1.6956	5.89234	6.96934	13.7507	10.3118	1.12791	0.942515	0.764745	1.03304	1.5642	1.61855	26.7926	64.1052	43.2537	38.7391	3.12977	2.86892	0.805958	0.205556	10.13	0.991666	8.88768	14.2759	34.7726	45.1623	24.4625	33.2872	27.9814	19.1857	26.9569	0.072347	0.15819	0.141976	0.141976	0.141499	0.139969	0.152097	0.120314	0.110278	0.0871382
	1.90328	1.87801	6.90115	6.05234	8.26657	3.21316	1.07538	0.836333	0.765616	1.20974	3.35248	4.97792	68.4229	29.4085	30.7561	8.47069	1.95205	0.934197	0.802233	0.872505	0.930431	1.49506	14.285	24.3258	59.4385	48.1384	33.6765	17.2548	21.3251	18.0972	0.0861773	0.0923771	0.20302	0.141022	0.148652	0.183879	0.101914	0.11655	0.144151	0.105677
	3.01847	3.42197	5.08697	10.9594	10.257	1.8476	0.894068	1.21183	1.16611	1.33633	14.0143	7.07652	34.1433	52.1293	66.9994	5.40789	1.59924	1.83573	2.99492	1.4908	1.81513	2.82126	4.90201	27.1658	78.0004	19.7338	24.953	24.0724	25.0819	22.1233	0.117858	0.119174	0.135851	0.137683	0.154282	0.109441	0.187643	0.197262	0.139361	0.11195
	1.40121	2.77149	3.19156	8.63683	10.1833	1.25418	0.789033	1.58763	0.6936	1.20945	0.960824	15.9081	10.7992	45.0506	101.445	1.07576	0.696728	5.26385	3.37579	2.3479	0.80252	2.72843	7.4708	30.5743	26.3422	27.7489	29.2501	23.1789	13.8283	17.3685	0.0747315	0.140545	0.13816	0.164376	0.179736	0.142897	0.191407	0.122685	0.108343	0.134533
	1.83782	1.84168	2.29138	11.2966	5.64403	2.51517	0.733931	0.443953	0.510161	0.640781	6.54339	1.98529	20.9007	53.2026	21.9863	4.06212	1.71272	1.35109	3.01961	4.86273	2.297	1.85109	19.3294	29.0747	32.9697	36.2386	15.5503	12.9556	11.8002	14.8273	0.0947616	0.116699	0.115746	0.167009	0.161529	0.156279	0.15837	0.147504	0.0798017	0.13445
	0.991559	4.38828	6.52054	7.46203	6.11075	1.42094	1.24785	0.614398	0.67015	0.575271	2.23215	25.3029	33.974	25.3608	45.3839	15.6883	15.7484	1.95073	4.28303	1.77322	0.412689	25.6717	8.20216	21.5826	42.5054	121.425	37.5744	14.3581	16.6031	12.6105	0.100743	0.158232	0.122685	0.176313	0.129576	0.149016	0.148138	0.111591	0.13445	0.112585
	2.33686	4.5533	5.73251	7.81283	6.55388	1.44162	0.614619	0.537122	0.575438	0.52279	2.78339	17.6722	16.2009	25.7765	33.7126	9.6797	1.34019	3.70607	2.8411	1.80865	0.824474	4.5197	12.1365	61.8172	37.3598	13.0592	19.8764	10.8672	21.1033	13.3934	0.0959152	0.11698	0.191146	0.127512	0.170081	0.13535	0.104637	0.138501	0.138414	0.123016
	4.10444	5.55321	6.60178	7.7946	9.99346	1.53624	0.698845	0.291839	0.453676	0.655551	5.80359	30.3327	26.8634	71.214	80.4312	5.03681	1.93344	1.52798	1.5194	6.11897	1.95649	9.16115	15.9455	18.59	72.8898	33.4519	20.1735	13.248	14.7024	16.1437	0.123563	0.12444	0.154721	0.135412	0.176225	0.110101	0.13535	0.113578	0.13535	0.0882458
	0.0597593	3.67049	4.23594	13.7594	9.14831	1.18355	0.344728	0.563589	0.591475	0.469536	58.5898	9.8649	19.3522	81.259	4.40992	6.43603	2.63374	2.35865	1.96159	2.10304	0.755283	2.61931	6.81078	64.355	50.5148	31.3364	13.803	12.6781	14.5874	11.6563	0.0792389	0.12093	0.123563	0.209139	0.145066	0.120947	0.146153	0.158757	0.139402	0.0817886
						1.64121	0.453232	0.73083	0.778957	0.694213						10.1079	2.54747	1.91269	2.595	2.33154						64.4463	13.2218	14.4913	14.7213	16.0842						0.0997911	0.100664	0.119042	0.113578	0.121029
						1.32969	0.398129	0.427531	0.383169	0.510278						3.52548	2.13885	0.967859	1.62922	1.56639						26.5772	13.967	15.2442	14.5245	20.014						0.108114	0.122747	0.111591	0.103147	0.139904
						0.863211	0.552905	0.460241	0.571649	0.870092						2.48898	4.70727	4.93638	1.83737	4.01668						37.3677	19.704	15.6094	15.8892	14.6225						0.111591	0.1331	0.139402	0.156056	0.121847
						0.941653	0.400822	0.331138	0.933539	0.918423						1.35279	0.846833	1.49709	2.51359	1.88437						15.5748	15.6787	15.508	15.2342	16.6536						0.117346	0.104637	0.134	0.113081	0.148404
						2.75376	0.545645	0.292885	0.706616	0.680471						7.17673	3.06087	2.55866	2.95398	3.22616						32.0888	13.897	16.2082	14.3296	15.5024						0.0812918	0.0991735	0.107121	0.111095	0.117346
						1.53558	0.27476	0.54578	0.454317	1.04863						5.63774	1.15985	1.82149	2.63945	5.96511						36.1966	11.5359	11.8053	19.1522	21.2514						0.124998	0.138501	0.100664	0.112845	0.138501
						1.40398	2.56567	0.486125		0.467343						9.68007	6.01658	2.65037		3.32713						20.3497	21.088	12.8849		18.1807						0.152455	0.0897359	0.147954		0.155156
						1.63064	0.820683									3.53509	1.9046									77.1742	24.8326									0.117055	0.155799
						2.54691	0.524765									6.75712	3.13397									25.5676	16.046									0.119539	0.153805
mean	1.91432	3.7003	5.46293	9.11824	8.74447	1.75167	0.763089	0.657289	0.717656	0.869453	9.75815	14.7129	31.5875	45.2038	47.0709	6.18417	2.97861	2.16064	2.26802	3.22273	1.15498	6.2221	11.1022	35.0085	48.4268	38.004	20.8821	16.5855	17.1305	17.5486	0.0916728	0.123136	0.146837	0.1489	0.157199	0.127436	0.134125	0.131904	0.121956	0.118069
Brain levels (pmol/protein mg) of dopamine-related substances in bumble bee males at diiferent ages during pupal to adult stage (Fig. 1)
	Tyrosine (nmol/protein mg)										DOPA (pmol/protein mg)										Dopamine (pmol/protein mg)
Age	P0-1	P2-3	P4-5	P6-7	P8-9	A0	A2	A4	A6	A8	P0-1	P2-3	P4-5	P6-7	P8-9	A0	A2	A4	A6	A8	P0-1	P2-3	P4-5	P6-7	P8-9	A0	A2	A4	A6	A8
	25.1321	36.1868	50.1643	41.2999	66.3801	21.9142	4.98893	6.72365	10.6743	16.4432	23.5732	86.1185	149.208	286.611	283.319	58.4204	4.75417	4.18426	9.97327	11.2288	10.7031	29.4252	54.1651	427.13	236.388	220.494	149.758	151.471	196.694	266.819
	23.4371	37.2484	49.0883	96.8528	72.8758	8.05826	6.19681	6.35624	9.36766	17.9508	22.3721	169.369	451.523	304.656	273.778	22.3604	18.8624	6.69878	1.86399	116.252	13.7071	56.1834	100.552	244.92	319.171	174.77	218.855	232.57	173.976	309.359
	22.0856	20.3298	33.9925	42.9178	55.6102	17.4743	10.5519	7.17572	5.3112	11.4475	38.9021	53.887	337.026	208.539	206.9	46.0665	19.1539	8.01539	5.56522	8.25631	10.7967	16.1843	70.3628	172.497	399.849	261.793	330.442	148.046	147.935	171.249
	25.6111	28.714	37.4453	79.5986	66.4823	16.8821	4.76472	6.14326	8.3675	11.9368	118.909	59.3796	251.33	378.617	434.265	49.4137	8.52277	9.30606	21.4903	13.3166	15.401	23.6734	36.0838	197.306	505.569	180.315	132.981	122.033	179.977	197.617
	18.7499	19.7196	23.1004	52.5432	56.6569	8.77684	4.12228	12.9407	6.40187	8.98997	12.857	113.188	78.164	274.071	564.413	7.52825	3.64003	42.9054	31.1582	17.4523	10.7387	19.4132	54.0734	186.002	146.561	194.189	152.816	188.93	127.634	129.103
	19.3941	15.7814	19.7967	67.641	34.9414	16.0941	4.63429	3.00978	6.39286	4.76593	69.0511	17.012	180.574	318.561	136.114	25.9928	10.8147	9.15971	37.8389	36.1675	24.2398	15.8621	166.999	174.09	204.111	231.885	98.19	87.8325	147.869	110.281
	9.84251	27.7332	53.1486	42.3227	47.1596	9.53546	8.42351	5.50579	4.98437	5.10967	22.157	159.91	276.92	143.84	350.25	105.279	106.309	17.4811	31.8559	15.7501	4.09647	162.241	66.8554	122.411	328.035	814.842	253.644	128.667	123.489	112.009
	24.3638	38.9238	29.9903	61.2711	38.5339	10.651	5.8738	3.8781	4.15738	4.24978	29.0193	151.07	84.7567	202.149	198.215	71.5159	12.808	26.7583	20.5261	14.7026	8.59586	38.6365	63.4933	484.794	219.659	96.4843	189.955	78.4626	152.465	108.876
	33.2174	44.6255	42.6689	57.5622	56.7086	13.953	5.16322	2.5695	3.35186	7.42869	46.9688	243.752	173.625	525.907	456.412	45.7471	14.2847	13.4531	11.2257	69.3401	15.834	73.6187	103.06	137.285	413.618	303.829	149.046	116.642	108.625	182.941
	0.754166	30.3522	34.2816	65.791	63.0629	9.78574	2.35867	3.55002	4.24296	5.74085	739.407	81.5755	156.618	388.541	30.3993	53.2137	18.0204	14.857	14.0715	25.7131	9.53172	21.6598	55.12	307.715	348.218	259.093	94.4416	79.8589	104.643	142.518
						16.4465	4.50244	6.13926	6.85834	5.73593						101.29	25.3068	16.0673	22.8477	19.2643						645.812	131.346	121.733	129.614	132.896
						12.2989	3.24349	3.83122	3.71478	3.64735						32.6089	17.4249	8.67325	15.7951	11.1962						245.825	113.786	136.608	140.814	143.056
						7.73547	4.15406	3.30155	3.6631	7.14086						22.3044	35.3664	35.4113	11.7738	32.965						334.862	148.039	111.975	101.818	120.007
						8.0246	3.83058	2.47118	8.25546	6.18867						11.5282	8.09303	11.1723	22.2281	12.6976						132.726	149.838	115.731	134.719	112.218
						33.875	5.50193	2.73415	6.36049	5.79885						88.2836	30.8638	23.8858	26.5898	27.4928						394.736	140.128	151.307	128.985	132.109
						12.2848	1.98381	5.42182	4.02604	7.57125						45.1027	8.37426	18.0948	23.3902	43.069						289.578	83.2909	117.275	169.722	153.438
						9.20917	28.5914	3.28566		3.01209						63.4946	67.0476	17.9135		21.4438						133.48	235.001	87.087		117.177
						13.9305	5.26759									30.2002	12.2248									659.298	159.389
						21.3061	3.41188									56.5266	20.3762									213.885	104.327
mean	20.2588	29.9615	37.3677	60.78	55.8412	14.1177	6.18765	5.00221	6.00814	7.83284	112.322	113.526	213.975	303.149	293.406	49.3093	23.2762	16.7081	19.2621	29.1946	12.3644	45.6898	77.0764	245.415	312.118	304.626	159.751	128.013	141.811	155.392

## Sheet: Fig. 2_S2
Brain levels (pmol/brain) of octopamine-related substances in bumble bee males at diiferent ages during pupal to adult stage (Fig. S2)
	Tyramine (pmol/brain)										Octopamine (pmol/brain)										Brain protein (mg)
Age	P0-1	P2-3	P4-5	P6-7	P8-9	A0	A2	A4	A6	A8	P0-1	P2-3	P4-5	P6-7	P8-9	A0	A2	A4	A6	A8	P0-1	P2-3	P4-5	P6-7	P8-9	A0	A2	A4	A6	A8
	0.428672	1.06431	0.810169	1.35263	3.12015	2.96071	3.25562	2.52201	3.58003	4.22333	3.13184	2.82928	6.68919	8.23567	21.6726	7.1307	13.0887	15.2464	18.5214	26.8034	0.0713931	0.0837928	0.141499	0.0885618	0.165344	0.141224	0.124496	0.155861	0.11195	0.0856041
	1.11851	2.34895	0.810267	3.1977	0.573223	2.46636	2.62906	3.14106	2.80102	4.67984	3.11706	7.18588	5.38284	13.8833	22.209	5.27911	15.3221	36.6524	19.9162	11.47	0.072347	0.15819	0.141976	0.141976	0.141499	0.139969	0.152097	0.120314	0.110278	0.0871382
	0.713747	0.816852	1.87893	0.914291	1.01907	4.36938	2.58729	3.86074	4.85552	3.49217	1.42833	1.60558	1.24887	5.15121	15.2282	8.81087	18.834	17.2078	22.7344	29.1646	0.0861773	0.0923771	0.20302	0.141022	0.148652	0.183879	0.101914	0.11655	0.144151	0.105677
	0.179634	0.681036	0.37075	2.83037	2.2816	2.90427	3.16044	3.8184	3.64352	3.63276	1.4027	1.76551	3.12466	6.02038	5.99702	5.9889	17.0364	21.7585	9.69602	23.7044	0.117858	0.119174	0.135851	0.137683	0.154282	0.109441	0.187643	0.197262	0.139361	0.11195
	0.846947	1.4771	1.61457	1.88263	0.774371	3.61241	2.2533	3.68796	2.26276	2.67763	1.17943	1.64641	3.01728	5.0742	10.5693	11.9122	15.0476	8.67765	7.44456	19.5644	0.0747315	0.140545	0.13816	0.164376	0.179736	0.142897	0.191407	0.122685	0.108343	0.134533
	1.25714	1.174	0.380281	0.780668	1.48861	4.11009	2.56616	3.68217	2.19575	2.70336	1.55228	2.19114	2.12342	10.2995	13.775	7.31793	16.4615	7.42861	8.16593	8.4059	0.0947616	0.116699	0.115746	0.167009	0.161529	0.156279	0.15837	0.147504	0.0798017	0.13445
	0.620584	1.60011	4.33566	2.03488	1.93373	3.66444	6.3709	3.3751	3.258	3.4055	1.96298	6.24848	4.13023	6.72134	11.8381	16.1112	17.7396	8.98461	11.0814	8.22913	0.100743	0.158232	0.122685	0.176313	0.129576	0.149016	0.148138	0.111591	0.13445	0.112585
	0.429045	0.572507	1.37591	1.23188	1.09579	4.35491	3.51974	2.75334	4.49966	2.76763	1.03011	1.43555	1.54671	6.42515	17.0927	4.88042	9.49113	8.32212	11.3194	8.32911	0.0959152	0.11698	0.191146	0.127512	0.170081	0.13535	0.104637	0.138501	0.138414	0.123016
	1.49074	1.47571	0.756097	3.15856	1.30198	4.08434	4.1797	1.29338	4.33802	2.2142	1.15674	1.7778	9.66507	4.00644	7.74051	7.6922	10.2239	8.13034	9.19147	8.02469	0.123563	0.12444	0.154721	0.135412	0.176225	0.110101	0.13535	0.113578	0.13535	0.0882458
	0.50529	0.488901	0.612145	1.81227	2.28895	2.32529	2.29524	2.29562	2.2547	2.36113	1.67218	1.8721	2.19487	15.5933	8.94838	7.05804	9.10441	8.28389	8.25816	8.48853	0.0792389	0.12093	0.123563	0.209139	0.145066	0.120947	0.146153	0.158757	0.139402	0.0817886
						3.34298	2.15936	4.82878	2.33605	3.65268						6.40189	7.21462	8.49319	7.0869	9.60915						0.0997911	0.100664	0.119042	0.113578	0.121029
						4.20469	2.77739	4.07739	2.48578	3.11848						7.18699	10.9628	8.77145	8.42873	10.6161						0.108114	0.122747	0.111591	0.103147	0.139904
						3.20901	1.84801	2.93339	2.5377	2.75362						6.49689	9.79744	10.9646	9.00246	10.1406						0.111591	0.1331	0.139402	0.156056	0.121847
						3.85612	2.75064	1.75011	1.89177	3.2221						5.92045	10.4166	9.04241	8.44523	9.85809						0.117346	0.104637	0.134	0.113081	0.148404
						3.51595	2.13393	1.41966	3.06215	4.20611						7.55242	8.57756	8.20318	7.73727	9.92695						0.0812918	0.0991735	0.107121	0.111095	0.117346
						3.96383	2.82903	3.23114	2.08433	3.22659						8.68072	6.14528	7.6751	14.3644	10.9191						0.124998	0.138501	0.100664	0.112845	0.138501
						3.19008	3.65998	1.79824		2.48802						5.16827	10.5385	7.66694		9.65268						0.152455	0.0897359	0.147954		0.155156
						3.75795	4.03603									8.08892	11.8355									0.117055	0.155799
						2.6945	4.37855									7.36012	9.21298									0.119539	0.153805
mean	0.759031	1.16995	1.29448	1.91959	1.58775	3.5046	3.12581	2.96874	3.00542	3.22501	1.76336	2.85577	3.91231	8.14105	13.5071	7.63359	11.95	11.8535	11.3371	13.1122	0.0916728	0.123136	0.146837	0.1489	0.157199	0.127436	0.134125	0.131904	0.121956	0.118069
Brain levels (pmol/brain) of octopamine-related substances in bumble bee males at diiferent ages during pupal to adult stage (Fig. 2)
	Tyramine (pmol/protein mg)										Octopamine (pmol/protein mg)
Age	P0-1	P2-3	P4-5	P6-7	P8-9	A0	A2	A4	A6	A8	P0-1	P2-3	P4-5	P6-7	P8-9	A0	A2	A4	A6	A8
	6.00438	12.7016	5.72563	15.2732	18.8707	20.9647	26.1504	16.1812	31.9788	49.3356	43.8675	33.7652	47.2739	92.9934	131.076	50.4922	105.134	97.8208	165.443	313.108
	15.4604	14.8489	5.70709	22.5229	4.05108	17.6207	17.2854	26.1071	25.3997	53.706	43.0848	45.4255	37.9138	97.7864	156.956	37.7162	100.739	304.639	180.6	131.63
	8.28231	8.84258	9.25489	6.48333	6.85538	23.7622	25.3871	33.1251	33.6835	33.0455	16.5743	17.3807	6.15146	36.5278	102.442	47.9165	184.804	147.643	157.712	275.977
	1.52416	5.71462	2.7291	20.5571	14.7885	26.5373	16.8428	19.357	26.1444	32.4498	11.9016	14.8145	23.0007	43.7263	38.8704	54.7226	90.7915	110.303	69.5746	211.74
	11.3332	10.5098	11.6862	11.4532	4.30839	25.2799	11.7723	30.0604	20.885	19.9032	15.7823	11.7145	21.839	30.8695	58.8045	83.3623	78.6156	70.7311	68.7126	145.425
	13.2663	10.0601	3.28549	4.67441	9.21578	26.2997	16.2036	24.9633	27.515	20.1068	16.3809	18.7759	18.3456	61.6705	85.2786	46.8261	103.944	50.3622	102.328	62.5206
	6.16009	10.1124	35.3397	11.5413	14.9235	24.5909	43.0064	30.2452	24.232	30.2484	19.4851	39.4894	33.6653	38.1217	91.3602	108.117	119.75	80.5135	82.4202	73.0928
	4.47318	4.89406	7.19825	9.66084	6.44275	32.1751	33.6375	19.8795	32.5088	22.4982	10.7398	12.2717	8.09178	50.3885	100.498	36.0576	90.705	60.0869	81.7796	67.7078
	12.0646	11.8587	4.88684	23.3256	7.38818	37.0963	30.8806	11.3876	32.0503	25.0913	9.36159	14.2864	62.4677	29.5871	43.9241	69.8649	75.5366	71.5837	67.9087	90.9357
	6.3768	4.04286	4.95412	8.66539	15.7786	19.2257	15.7043	14.46	16.1741	28.8687	21.103	15.4809	17.7632	74.5596	61.6847	58.3566	62.2936	52.1798	59.2401	103.786
						33.4998	21.4512	40.5637	20.5678	30.1803						64.1529	71.6706	71.3462	62.3967	79.3956
						38.8911	22.6269	36.5386	24.0993	22.2902						66.4758	89.312	78.6034	81.7156	75.8816
						28.7568	13.8844	21.0427	16.2615	22.599						58.2204	73.6097	78.6546	57.6874	83.2242
						32.8612	26.2874	13.0605	16.7292	21.7117						50.453	99.5499	67.4806	74.6828	66.4274
						43.2509	21.5171	13.2529	27.5634	35.8437						92.905	86.4905	76.5788	69.6458	84.5957
						31.7112	20.426	32.0984	18.4708	23.2965						69.447	44.3698	76.2451	127.294	78.8379
						20.9248	40.7861	12.1541		16.0357						33.9003	117.439	51.8198		62.2129
						32.1041	25.9055									69.1035	75.9665
						22.5408	28.4681									61.5711	59.9003
mean	8.49455	9.35857	9.07673	13.4157	10.2623	28.3207	24.117	23.2046	24.6415	28.6594	20.8281	22.3405	27.6512	55.6231	87.0894	61.0348	91.0853	90.9759	94.3213	118.029

## Sheet: Fig. 3
Locomotor and flight activities and light preference in bumble bee males at diiferent ages (Fig. 3)
	Locomotor activity (No. of crosses)					Duration of flight initiation (s)					Duration of staying in red area (s)
Age	0	2	4	6	8	0	2	4	6	8	0	2	4	6	8
	33	216	278	179	251	-	3.689	5.478	27.055	8.727	76.11	344.63	363.14	442.79	457.97
	0	20	198	268	146	-	-	14.292	11.517	1.849	900	728.93	256.7	398.39	239.11
	0	0	222	129	102	-	4.999	4.581	13.001	9.622	900	900	563.02	123.91	207.91
	0	159	0	125	113	-	-	-	12.949	13.04	900	631.95	900	256.09	381.98
	0	129	216	200	172	-	-	3.416	15.243	22.665	900	198.95	529.49	492.21	188.42
	0	177	150	98	104	-	18.905	4.023	9.863	1.956	900	477.24	391.85	437.91	145.67
	0	0	142	242	224	-	-	3.271	-	15.713	900	900	266.15	538.46	308.02
	0	56	135	115	119	-	177.62	7.152	6.439	13.574	900	152.04	560.75	186.1	372.49
	0	40	178	127	58	-	-	4.377	285.937	2.526	900	775.34	388.05	320.24	45.93
	0	91	130	109	102	-	-	13.572	2.746	9.84	900	476.57	222.88	253.82	329.19
	1	78	221	130	149	-	-	3.013	53.55	1.421	224.85	141.68	293.14	374.65	552.21
	0	84	81	57	158	-	9.08	12.366	75.151	4.204	900	458.3	786.57	48.55	324.73
	23	110	91	148	100	-	34.942	1.854	8.389	4.357	151.32	566.98	138.29	364.91	163.54
	0	0	123	195	179	-	-	1.608	3.239	33.457	900	900	359.58	460.83	350.61
	1	115	210	239	219	-	3.115	1.714	42.016	10.091	740.23	147.89	503.77	387.96	556.98
	15	55	77	121	195	-	-	-	2.833	7.997	112.06	763.56	371.15	389.55	464.35
	0	0	187	128		299.715	-	10.83	1.634		900	900	395.9	232.45
	0	126		244		-	138.52		5.909		900	205.04		313.41
	24			1		-			119.561		557.85			124.69
mean	5.10526	80.8889	155.235	150.263	149.438	299.715	48.8588	6.10313	38.724	10.0649	713.812	537.172	428.849	323.522	318.069
Locomotor and flight activities in bumble bee males at diiferent ages (Fig. 3B, 3C)
	Proportion of individuals (locomotor activity)						Proportion of individuals (Flight activity)
Age	0	2	4	6	8	Age	0	2	4	6	8
Not move	13	4	1	0	0	Not fly	18	10	2	1	0
Walk	6	14	16	19	16	Fly	1	8	15	18	16

## Sheet: Fig. 4
Locomotor and flight activities and light preference in dopamine-injected bumble bee males (Fig. 4)
	Locomotor activity (No. of crosses)				Duration of flight initiation (s)				Duration of staying in red area (s)
Treatment	Control	10⁻⁴ M	10⁻³ M	10⁻² M	Control	10⁻⁴ M	10⁻³ M	10⁻² M	Control	10⁻⁴ M	10⁻³ M	10⁻² M
	0	140	136	173	-	2.021	2.8	2.651	900	224.04	340.71	332.9
	132	72	144	127	4.128	-	3.604	11.976	466.63	715.12	346.13	357.86
	177	152	161	165	3.385	2.061	33.586	33.034	383.46	372.05	440	415.12
	108	168	210	157	27.87	23.83	5.17	4.22	432.05	308.74	336.52	322.36
	133	116	139	175	19.78	8.85	2.22	67.91	435.18	300.16	487.47	427.43
	154	0	16	155	3.2	-	-	1.84	175.01	900	799.27	373.18
	104	179	188	187	2.18	4.01	16.05	6.46	279.6	420.7	308.5	339.38
	130	161	129	158	4.118	2.265	10.758	7.729	390.2	351.45	177.77	277.58
	114	151	52	133	1.76	2.56	-	93.86	402.15	477.44	321.53	239.66
	86	141	0	47	1.9	5.8	52.83	3.21	437.78	482.16	900	759.45
	90	44			2.07	10.8			392.57	198.3
mean	111.636	120.364	117.5	147.7	7.0391	6.91078	15.8772	23.289	426.785	431.833	445.79	384.492

## Sheet: Fig. 5
Locomotor and flight activities and light preference in octopamine-injected bumble bee males (Fig. 5)
	Locomotor activity (No. of crosses)				Duration of flight initiation (s)				Duration of staying in red area (s)
Treatment	Control	10⁻⁴ M	10⁻³ M	10⁻² M	Control	10⁻⁴ M	10⁻³ M	10⁻² M	Control	10⁻⁴ M	10⁻³ M	10⁻² M
	175	134	128	151	11.809	6.679	3.121	2.765	312.31	266.35	529.36	215.63
	82	157	139	162	2.894	4.864	1.736	3.704	569.6	327.36	286.5	448.89
	79	124	137	134	4.947	3.005	13.442	6.33	219.88	418.82	217.43	326.17
	85	122	157	143	23.866	15.17	1.487	5.269	303.36	604.72	304.91	207.77
	0	157	154	84	10.776	2.812	4.071	13.338	900	257.07	537.29	619.94
	54	94	162	169	12.145	-	4.519	1.817	133.55	316.26	288.54	249.85
	146	182	132	100	15.034	3.749	9.758	1.456	240.07	331.93	355.99	253.35
	150	148	167	82	1.613	11.304	14.707	11.557	376.59	351.64	350.87	363.66
	61	119	128	98	-	4.439	7.123	4.753	387.82	273.77	275.53	299.81
	129	125	141		3.239	11.736	18.944		446.78	468.51	387.89
	127				3.652				219.77
	33				19.999				489.66
	57				3.466				249.11
mean	90.6154	136.2	144.5	124.778	9.45333	7.08422	7.8908	5.66544	372.962	361.643	353.431	331.674

## Sheet: Fig. 6
Locomotor and flight activities and light preference in epinastiine-injected bumble bee males (Fig. 5)
	15 min after						24 h after
	Locomotor activity		Flight initiation (s)		Staying in red area (s)		Locomotor activity		Flight initiation (s)		Staying in red area (s)
Treatment	Control	Epinastine	Control	Epinastine	Control	Epinastine	Control	Epinastine	Control	Epinastine	Control	Epinastine
	115	159	9.042	3.316	296.76	324.06	160	200	1.024	4.306	303.52	409.01
	114	115	7.662	14.251	318.08	301.63	111	97	2.304	4.573	325.12	246.33
	70	22	46.277	-	360.93	363.98	117	40	39.204	6.807	339.8	588.25
	137	125	1.593	5.775	281.22	306.76	94	130	0.826	1.018	233.85	291.55
	206	105	14.839	6.946	339.82	337.75	200	80	18.398	7.317	465.86	177.75
	180	72	4.655	19.73	311.66	413.57	163	103	4.816	3.472	466.42	416.39
	0	80	-	19.175	900	295.57	112	122	13.329	2.415	217.67	559.11
	126	72	29.377	-	327.65	344.38	144	150	8.345	46.834	409.5	526.98
	176	144	9.665	-	523.8	288.6	134	123	8.253	1.195	279.33	363.51
	181	123	6.13	11.998	388.63	306.56	180	166	4.01	3.472	393.58	331.27
	135	0	17.36	27.91	317.88	900	166	157	3.82	6.75	417.71	495.76
	172	94	6.54	19.08	435.05	354.08	192	149	7.75	2.14	412.55	286.5
	171	91	2.7	14.24	439.13	416.84	186	85	1.73	5.51	403.19	491.51
	140	85	4.101	29.59	303.79	214.9	122	147	19.056	29.82	260.37	388.23
	155	0	13.082	-	305.23	900	150	126	9.051	2.883	339.57	334.41
	111	130	1.516	135.425	406.73	258.06	181	132	8.313	20.298	293.02	421.39
	91	107	1.992	49.252	332.14	298.15	124	142	9.68	2.443	238.6	221.73
	145	16	8.21	-	433.48	28	142	179	2.41	18.029	398.29	394.42
	176	0	6.28	-	352.78	900	194	107	4.53	6.73	274.6	341.83
		94		21.2		413.31		242		6.78		431.99
mean	136.895	81.7	10.6123	26.992	388.145	398.31	151.158	133.85	8.78153	9.1396	340.661	385.896

## Sheet: Fig. 7_S3
Brain levels (pmol/brain) of dopamine-related substances in honey bee males at diiferent ages during pupal stage (Fig. S3)
	Tyrosine (nmol/brain)						DOPA (pmol/brain)						Dopamine (pmol/brain)						Brain protein (mg)
Age	P0-1	P2-3	P5-6	P7-8	P10-11	Adult	P0-1	P2-3	P5-6	P7-8	P10-11	Adult	P0-1	P2-3	P5-6	P7-8	P10-11	Adult	P0-1	P2-3	P5-6	P7-8	P10-11	Adult
	0.739822	2.61534	0.992373	3.0179	6.34494	1.04629	0.255396	1.76891	1.11951	6.04142	12.3555	2.75375	0.614931	1.55122	2.54487	28.7793	25.9579	4.14398	0.0792983	0.122563	0.08112	0.130306	0.124385	0.0947827
	0.979195	2.76796	2.07666	1.87499	6.70554	1.22795	1.70756	4.83776	2.97421	5.43418	34.7803	2.68486	1.23407	3.1929	13.8265	10.6335	25.5029	4.29498	0.108445	0.155354	0.13486	0.0642693	0.133949	0.102069
	1.89052	2.67335	2.95866	3.43111	7.90154	4.09926	2.26675	4.90532	7.14005	8.32967	29.6161	7.3929	0.604607	2.03858	8.0215	15.558	52.8832	10.0702	0.121197	0.154899	0.151255	0.114366	0.179491	0.144424
	1.38732	1.28933	1.98149	4.11972	10.8411	2.63848	1.67128	3.7736	5.49946	19.4517	41.754	9.289	1.29058	1.6616	9.75186	22.7313	73.4278	16.7636	0.132583	0.120742	0.123474	0.117554	0.138048	0.164918
	1.68744	2.53794	0.923962	2.43219	8.42531	4.19894	1.17353	1.60955	3.19721	4.49036	21.4799	12.4338	1.23837	2.55194	3.30056	12.7322	29.5679	9.36668	0.109812	0.128029	0.0970598	0.111633	0.140325	0.143058
	1.73717	1.75482	2.60507	2.88985	8.71475	2.88199	1.96252	1.70972	4.52755	14.243	39.8342	5.0916	0.723547	2.20851	11.2642	23.7434	69.3105	10.3526	0.0910744	0.100597	0.106657	0.0811185	0.0988659	0.10709
	1.07087	2.84512	2.6332	5.89087	6.28672	4.19602	5.8115	16.1829	11.5393	42.2533	41.2638	12.9579	0.714888	1.69682	6.71554	33.5856	58.7285	14.4954	0.0815514	0.0958359	0.105792	0.107523	0.10406	0.111419
	1.23027	2.18661	3.45349	4.1801	3.76413	6.02149	2.29223	6.2392	8.74885	14.9126	19.1912	33.64	0.535757	0.991611	12.7313	26.8847	24.9017	44.1023	0.106225	0.098433	0.117046	0.0962687	0.109687	0.132629
	1.16187	1.47206	2.33765	4.18519	3.1718	6.30826	0.822552	1.38367	1.11618	12.7963	8.58011	10.6669	0.828715	1.177	6.73037	13.9872	22.9692	32.0829	0.110986	0.118778	0.116613	0.0975673	0.142585	0.156437
	1.31152	1.62844	3.35794	4.61933	7.30816	4.33267	0.919908	0.527683	3.33375	6.20312	28.1624	6.84604	0.797828	1.02572	6.85311	43.7178	50.9925	13.0285	0.0876115	0.133062	0.154705	0.134361	0.151675	0.164228
mean	1.3196	2.1771	2.33205	3.66413	6.9464	3.69514	1.88832	4.29383	4.91961	13.4156	27.7017	10.3757	0.858329	1.80959	8.17399	23.2353	43.4242	15.8701	0.102878	0.122829	0.118858	0.105497	0.132307	0.132105
Brain levels (pmol/protein mg) of dopamine-related substances in honey bee males at diiferent ages during pupal stage (Fig. 7)
	Tyrosine (nmol/protein mg)						DOPA (pmol/protein mg)						Dopamine (pmol/protein mg)
Age	P0-1	P2-3	P5-6	P7-8	P10-11	Adult	P0-1	P2-3	P5-6	P7-8	P10-11	Adult	P0-1	P2-3	P5-6	P7-8	P10-11	Adult
	9.32961	21.3387	12.2334	23.1602	51.0104	11.0388	3.2207	14.4326	13.8007	46.3634	99.3322	29.0533	7.75466	12.6564	31.3717	220.86	208.69	43.7209
	9.02939	17.8171	15.3986	29.174	50.0604	12.0306	15.7458	31.1403	22.054	84.5532	259.653	26.3042	11.3797	20.5524	102.525	165.452	190.392	42.079
	15.5987	17.2587	19.5607	30.0012	44.0218	28.3835	18.703	31.6679	47.2053	72.8335	165	51.1889	4.98862	13.1607	53.0329	136.037	294.628	69.727
	10.4638	10.6784	16.0478	35.0454	78.5318	15.9988	12.6055	31.2535	44.5393	165.471	302.46	56.325	9.73415	13.7616	78.9788	193.369	531.901	101.648
	15.3667	19.8232	9.51951	21.7873	60.0414	29.3514	10.6867	12.5718	32.9406	40.2242	153.072	86.9145	11.2772	19.9326	34.0055	114.054	210.71	65.4749
	19.0742	17.444	24.4246	35.6251	88.1472	26.9118	21.5485	16.9957	42.4495	175.583	402.912	47.5449	7.94457	21.9539	105.611	292.7	701.056	96.6715
	13.1312	29.6874	24.8904	54.7869	60.4142	37.6598	71.2618	168.86	109.076	392.969	396.537	116.299	8.76611	17.7055	63.4789	312.357	564.37	130.098
	11.5817	22.2141	29.5054	43.4211	34.3168	45.4009	21.5791	63.3852	74.747	154.906	174.962	253.64	5.04363	10.074	108.772	279.267	227.024	332.523
	10.4686	12.3934	20.0462	42.8954	22.2449	40.3247	7.41131	11.6493	9.5716	131.153	60.1753	68.1866	7.46684	9.90928	57.7153	143.359	161.091	205.086
	14.9698	12.2382	21.7054	34.3801	48.183	26.382	10.4999	3.96569	21.5491	46.1677	185.676	41.6862	9.10643	7.70859	44.2979	325.376	336.196	79.3314
mean	12.9014	18.0893	19.3332	35.0277	53.6972	27.3482	19.3262	38.5922	41.7933	131.022	219.978	77.7142	8.34619	14.7415	67.9789	218.283	342.606	116.636
